# Supplementary material for: Enhanced Extracellular Production and Characterization of Sucrose Isomerase in Bacillus subtilis with Optimized Signal Peptides
Source: Foods. 2022 Aug 16;11(16):2468. doi: 10.3390/foods11162468 (PMC9407248; doi:10.3390/foods11162468)
Supplement: Supplementary file 1 [file foods-11-02468-s001.zip]

Archive with 1 entries (1 files):
- foods-1851628-supplementary.pdf
